# Supplementary material for: Genome-Wide Identification of Switchgrass Laccases Involved in Lignin Biosynthesis and Heavy-Metal Responses
Source: Int J Mol Sci. 2022 Jun 10;23(12):6530. doi: 10.3390/ijms23126530 (PMC9224244; doi:10.3390/ijms23126530)
Supplement: Supplementary file 1 [file ijms-23-06530-s001.zip]

Archive with 2 entries (2 files):
- ijms-1747563-supplementary.pptx
- supplementary tables_V1.xlsx
