# Supplementary material for: Genome-Wide Identification of Switchgrass Laccases Involved in Lignin Biosynthesis and Heavy-Metal Responses
Source: Int J Mol Sci. 2022 Jun 10;23(12):6530. doi: 10.3390/ijms23126530 (PMC9224244; doi:10.3390/ijms23126530)
Supplement: Supplementary file 1 [file ijms-23-06530-s001.zip › supplementary tables_V1.xlsx]

## Sheet: S1
Table S1. Expression data used for the heatmap
	Root	VB	Node	LB	LS	Crown
PvLAC1	0.038	0.013	0.244	0	0.006	0.102
PvLAC2	0.841	0	0.006	0.016	0.023	0.291
PvLAC3	1.119	1.135	1.026	0	0.776	2.346
PvLAC4	0.079	0.18	0.229	0.012	0	0.207
PvLAC5	2.027	0.077	0.026	0	0.051	0.259
PvLAC6	0.213	2.778	0.129	0.007	0.075	0.271
PvLAC7	0.544	0.013	0.027	0	0	0.227
PvLAC8	4.484	0	0.038	0	0.006	1.379
PvLAC9	0.036	0	0	0	0	0
PvLAC10	2.565	3.718	1.456	0.189	0.945	0.917
PvLAC11	1.079	0	0.007	0	0	0.164
PvLAC12	0	0.214	0	0.011	0.034	0.012
PvLAC13	0.007	0	0.005	0	0	0
PvLAC14	12.891	6.765	10.853	0.091	0.284	5.476
PvLAC15	4.018	9.085	5.08	0.154	0.877	1.481
PvLAC16	8.083	76.297	9.248	0.408	3.036	2.777
PvLAC17	0.171	0	0.011	0.006	0.047	0.077
PvLAC18	11.427	7.81	33.179	0.022	0.574	6.533
PvLAC19	1.344	4.075	1.553	0.136	1.194	0.913
PvLAC20	0	0	0	0	0	0
PvLAC21	0.124	0.024	0.039	0.047	0.131	0.01
PvLAC22	2.733	3.773	2.107	0.404	1.218	1.244
PvLAC23	0.798	0.039	0.032	0.117	0.161	0.026
PvLAC24	25.7	29.541	9.35	0.426	2.013	6.824
PvLAC25	10.455	52.367	7.974	0.404	2.345	2.143
PvLAC26	5.626	1.039	0.82	0.237	2.353	2.318
PvLAC27	3.624	10.851	8.53	0	0.25	3.502
PvLAC28	0.831	0	0	0	0	0.046
PvLAC29	0	0.037	0.009	0	0	0
PvLAC30	0	0	0	0	0	0
PvLAC31	8.856	8.975	13.869	0.074	0.21	4.623
PvLAC32	0.012	0.034	0	0	0	0
PvLAC33	8.333	0.835	2.265	0.055	0.064	2.189
PvLAC34	0.018	0.084	0.032	0.011	0.022	0
PvLAC35	0.931	0.162	0.09	0.017	0.042	0.244
PvLAC36	0.034	0	0	0	0	0
PvLAC37	0.314	0.369	0.005	0.045	0.494	0.095
PvLAC38	1.708	2.37	0.105	0.046	1.898	0.672
PvLAC39	0.581	0.441	0.074	0	0.077	0.095
PvLAC40	1.134	0.22	0.761	0.006	0.043	0.575
PvLAC41	5.189	0.013	0.021	0	0	1.273
PvLAC42	0.036	0.029	0	0	0	0
PvLAC43	4.027	0	0.05	0	0	1.218
PvLAC44	5.761	0.515	4.197	0.034	0.143	2.28
PvLAC45	2.346	0.111	0.287	0.011	0.035	0.702
PvLAC46	8.158	5.17	7.355	0.514	2.443	3.09
PvLAC47	0	0	0	0	0	0
PvLAC48	1.936	0.156	0.628	0.011	0.078	0.851
PvLAC49	36.729	53.592	50.188	1.998	8.377	13.559

## Sheet: S2
Table S2. Primers used in this study
Primer	Sequence
qPvLac2-F	CGGCCATCCTGGAGTACACG
qPvLac2-R	TTGACGGCGATGGTCACGAG
qPvLac14-F	GGTGGACCGCAGGTTCTTCT
qPvLac14-R	AGGGAGGTCTTGGGCATGGT
qPvLac17-F	GGCAAGGTCAAGGTCCACGA
qPvLac17-R	GTTCATGCTGGCCGTGAAGC
qPvLac24-F	TGCTCCGCCAAAGACACGTT
qPvLac24-R	GCCGGCGATGGAGAAGAAGA
qPvLac35-F	GACGTGTACACCCGCGACTT
qPvLac35-R	GCACCATCTCCACCGTCTCG
qPvLac16-F	CATTTGGAGGTGCACACGAC
qPvLac16-R	AGGAGAGAGCGAGTCCGATT
qPvLac25-F	CATTTGGAGGCACACACGTC
qPvLac25-R	GAGCGAGTCCGGTTAACACT
qPvLac20-F	CCGTCGACTACAGCCTTGTT
qPvLac20-R	AGAGCCTCGAGGAGGGATAC
qPvLac30-F	AGCAAGTCGACCAAGGTGAG
qPvLac30-R	GCCAGCACGAAGAAGTTGTG
qPvCOMT1-F	ATGCTGGCTGATGCTGATAGA
qPvCOMT1-R	CGGGTAGTGGGAGGTGATGG
qPvCCoAOMT1-F	AACTGTAGCGTCGGCGATGG
qPvCCoAOMT1-R	CACCGCCGACGTTGTCATCAG
PvUBQ-F	TTCGTGGTGGCCAGTAAG
PvUBQ-R	AGAGACCAGAAGACCCAGGTACAG

## Sheet: S3
Table S3. Tandem and segmental duplication analysis
Tandem duplication
PvLAC15	PvLAC16
PvLAC19	PvLAC20
PvLAC24	PvLAC25
Collinear gene pairs		Ka	Ks	Ka_Ks	Positive selection
PvLAC4	PvLAC7	0.0875863	0.227588	0.384847	Purifying selection
PvLAC8	PvLAC11	0.0460267	0.141232	0.325894	Purifying selection
PvLAC12	PvLAC29	0.0444664	0.111247	0.399708	Purifying selection
PvLAC13	PvLAC34	0.0222121	0.0567164	0.391635	Purifying selection
PvLAC14	PvLAC31	0.023719	0.0550603	0.430782	Purifying selection
PvLAC19	PvLAC22	0.0135027	0.0759623	0.177755	Purifying selection
PvLAC16	PvLAC25	0.0187987	0.0605096	0.310673	Purifying selection
PvLAC18	PvLAC27	0.00793501	0.063109	0.125735	Purifying selection
PvLAC17	PvLAC26	0.00782939	0.00240144	3.26029	Positive selection
PvLAC16	PvLAC49	0.212811	0.449644	0.473288	Purifying selection
PvLAC18	PvLAC47	0.266083	0.410927	0.647519	Purifying selection
PvLAC25	PvLAC49	0.211239	0.481089	0.439085	Purifying selection
PvLAC37	PvLAC42	0.104502	0.280736	0.372244	Purifying selection
PvLAC33	PvLAC40	0.0478747	0.10296	0.464984	Purifying selection
PvLAC33	PvLAC44	0.0470511	0.100162	0.469749	Purifying selection
PvLAC34	PvLAC47	0.0222121	0.0567164	0.391635	Purifying selection
PvLAC44	PvLAC40	0.00159766	0.00229797	0.695247	Purifying selection
PvLAC46	PvLAC49	0.0182742	0.0881208	0.207377	Purifying selection
PvLAC45	PvLAC48	0.0283269	0.056038	0.505495	Purifying selection

## Sheet: S4
Table S4. Motif sequences of conserved motif analysis
Motif	Sequence
Motif 1	YNLVDPPERNTVAVPAGGWAAIRFVADNPGVWFMHCHLDVH
Motif 2	YNVTIHWHGVRQLRTGWADGPEYVTQCPIQP
Motif 3	AESHPMHLHGFBFFVLGQGFGNFDP
Motif 4	FKVAGHTLTVVAADASYVKPFTTDVLVIAPGQT
Motif 5	GQEGTLWWHAHSSWLRATVHG
Motif 6	KSIVTVNGQFPGPTJEAREGDTVVVHVVN
Motif 7	AKDTFRLPVEPGKTYLLRJINAALNSELF
Motif 8	KPDKEVPIILGEWWN
Motif 9	TKVRRLRYGAVVEVVLQNTSI
Motif 10	JSWGLAMAFJVEDGPTPNQKL
Motif 11	GPNGTRFAASMNNVSFVLPTT
Motif 12	DAYTINGKPGDLYNC
Motif 13	AVPAAVDERLFFTVGLGLLPC
Motif 14	AATRYYTFVVQETNVTRLCKT
Motif 15	VYTADFPDAPPVPFBYT

## Sheet: S5
Table S5. Prediction of miRNA target sites in PvLacs
miRNA	Target	Expectation	Start	End	Inhibition
miR397	PvLac10	3	546	566	Cleavage
	PvLac13	3.5	708	728	Cleavage
	PvLac14	3.5	702	722	Cleavage
	PvLac15	0.5	681	701	Cleavage
	PvLac16	3.5	693	713	Cleavage
	PvLac18	4.5	711	731	Cleavage
	PvLac20	2.5	603	623	Cleavage
	PvLac21	4.5	639	659	Cleavage
	PvLac24	0	681	701	Cleavage
	PvLac25	3.5	696	716	Cleavage
	PvLac27	4.5	690	710	Cleavage
	PvLac31	3.5	870	890	Cleavage
	PvLac33	4.5	693	713	Cleavage
	PvLac34	3.5	699	719	Cleavage
	PvLac35	4.5	648	668	Cleavage
	PvLac40	5	684	704	Cleavage
	PvLac44	5	684	704	Cleavage
	PvLac46	3.5	678	698	Cleavage
	PvLac47	3.5	708	728	Cleavage
	PvLac49	3.5	678	698	Cleavage
miR408	PvLac17	4	111	131	Cleavage
	PvLac26	4	111	131	Cleavage
	PvLac45	4	129	149	Cleavage
	PvLac46	5	1363	1383	Cleavage
	PvLac48	4.5	123	143	Cleavage
miR857	PvLac18	4	123	143	Cleavage
	PvLac27	4	102	122	Cleavage

## Sheet: S6
Table S6. The similarity and identity of switchgrass laccases
IDENTITY
PvLAC1	1
PvLAC2	0.7817	1
PvLAC3	0.9253	0.7951	1
PvLAC4	0.2837	0.2994	0.2872	1
PvLAC5	0.4175	0.421	0.4298	0.3035	1
PvLAC6	0.2839	0.2962	0.2874	0.9382	0.3033	1
PvLAC7	0.2899	0.2917	0.2934	0.8488	0.304	0.8553	1
PvLAC8	0.3745	0.3814	0.375	0.2977	0.4368	0.2927	0.2882	1
PvLAC9	0.2887	0.2834	0.2798	0.6381	0.303	0.631	0.6417	0.2923	1
PvLAC10	0.4237	0.435	0.4312	0.2994	0.5932	0.305	0.3013	0.4444	0.2824	1
PvLAC11	0.3492	0.3528	0.3404	0.2836	0.39	0.2783	0.2765	0.9148	0.2834	0.4086	1
PvLAC12	0.6649	0.6752	0.6545	0.3117	0.4403	0.3086	0.304	0.3596	0.3101	0.435	0.3617	1
PvLAC13	0.4725	0.4707	0.4739	0.2924	0.4649	0.298	0.2899	0.3873	0.2852	0.4858	0.3581	0.4863	1
PvLAC14	0.4344	0.4448	0.4322	0.2819	0.4456	0.2874	0.2847	0.3775	0.2691	0.4576	0.3528	0.4465	0.6672	1
PvLAC15	0.4732	0.4887	0.4739	0.3012	0.4526	0.3015	0.2952	0.3955	0.2762	0.4726	0.3546	0.4749	0.7547	0.6338	1
PvLAC16	0.4639	0.4621	0.467	0.2959	0.4421	0.298	0.2899	0.3876	0.2745	0.4745	0.351	0.4493	0.7135	0.6241	0.7823	1
PvLAC17	0.4368	0.4385	0.4385	0.2894	0.4719	0.2927	0.2917	0.3929	0.2852	0.5009	0.3581	0.421	0.5087	0.5105	0.5035	0.5175	1
PvLAC18	0.432	0.4423	0.4322	0.2854	0.4228	0.2857	0.2811	0.3717	0.2816	0.4444	0.3386	0.432	0.6506	0.7465	0.6632	0.6592	0.5	1
PvLAC19	0.3797	0.3917	0.3871	0.2924	0.5157	0.2945	0.2847	0.3741	0.2852	0.5047	0.367	0.3806	0.4215	0.4155	0.4248	0.4065	0.4561	0.401	1
PvLAC20	0.4197	0.4291	0.4272	0.3022	0.5559	0.3059	0.2891	0.4141	0.2891	0.5235	0.3694	0.4384	0.4496	0.457	0.457	0.4402	0.4664	0.4347	0.5615	1
PvLAC21	0.394	0.3975	0.3975	0.2837	0.5666	0.2874	0.2864	0.429	0.2834	0.6346	0.3953	0.4028	0.4395	0.443	0.422	0.422	0.4578	0.415	0.5078	0.5074	1
PvLAC22	0.3831	0.3951	0.3906	0.2907	0.514	0.291	0.2829	0.3741	0.2798	0.5028	0.3652	0.3806	0.4197	0.4086	0.4214	0.4065	0.4543	0.3958	0.9691	0.5615	0.5061	1
PvLAC23	0.5854	0.5818	0.5709	0.2909	0.3818	0.2872	0.2872	0.3636	0.2636	0.3728	0.3181	0.569	0.4454	0.4236	0.4436	0.4127	0.3945	0.4127	0.36	0.3731	0.3672	0.3563	1
PvLAC24	0.468	0.4801	0.4687	0.2959	0.4473	0.298	0.2899	0.3955	0.2709	0.4764	0.3546	0.4611	0.753	0.6338	0.9689	0.7772	0.5052	0.6563	0.4214	0.457	0.4185	0.4179	0.4363	1
PvLAC25	0.4656	0.4673	0.4722	0.2942	0.4368	0.298	0.2882	0.3829	0.2727	0.4689	0.3457	0.4478	0.7076	0.6189	0.7823	0.9639	0.5157	0.654	0.4017	0.4384	0.4168	0.4017	0.4109	0.7806	1
PvLAC26	0.4403	0.4421	0.4421	0.2929	0.4771	0.2962	0.2952	0.3964	0.2869	0.5047	0.3617	0.4245	0.5122	0.514	0.5105	0.5192	0.9824	0.5035	0.4614	0.4701	0.4614	0.4596	0.3963	0.5105	0.521	1
PvLAC27	0.4355	0.4442	0.432	0.2837	0.4157	0.2839	0.2759	0.371	0.2762	0.4406	0.3333	0.4355	0.6498	0.7491	0.6655	0.662	0.5	0.9825	0.4059	0.4347	0.4098	0.4006	0.4036	0.6585	0.6567	0.5035	1
PvLAC28	0.7164	0.8934	0.7343	0.2959	0.4035	0.2927	0.2899	0.3694	0.278	0.4199	0.3475	0.6288	0.4556	0.4327	0.4732	0.4408	0.4157	0.4285	0.3728	0.416	0.3835	0.3728	0.5527	0.4645	0.441	0.4192	0.4303	1
PvLAC29	0.6518	0.6634	0.6499	0.321	0.439	0.3172	0.3152	0.4023	0.3114	0.4177	0.3655	0.9071	0.4835	0.4448	0.4642	0.4448	0.4294	0.4371	0.4177	0.4332	0.4139	0.4139	0.5589	0.4584	0.4448	0.4332	0.4352	0.6402	1
PvLAC30	0.4212	0.4283	0.4247	0.3132	0.5823	0.3115	0.3132	0.4353	0.2887	0.6723	0.4007	0.4353	0.4424	0.4353	0.4477	0.4247	0.4566	0.43	0.5168	0.5522	0.6159	0.5168	0.3854	0.4442	0.4247	0.4619	0.4283	0.4106	0.4371	1
PvLAC31	0.4312	0.4415	0.4305	0.2749	0.4526	0.2804	0.2811	0.3596	0.2745	0.4689	0.3599	0.4193	0.6552	0.9482	0.6303	0.6192	0.5175	0.7504	0.3871	0.4608	0.4465	0.3808	0.4272	0.6286	0.6119	0.521	0.7543	0.4237	0.4487	0.4424	1
PvLAC32	0.4172	0.426	0.4225	0.301	0.5862	0.3015	0.3028	0.4507	0.2887	0.6741	0.4202	0.433	0.4559	0.4401	0.4524	0.4383	0.4577	0.4295	0.507	0.5466	0.6144	0.5088	0.3927	0.4524	0.4401	0.463	0.4242	0.4084	0.441	0.8938	0.4489	1
PvLAC33	0.4634	0.4512	0.4581	0.2942	0.4649	0.2962	0.2882	0.4006	0.2887	0.4915	0.367	0.4564	0.5087	0.5052	0.5069	0.5121	0.6631	0.4808	0.4459	0.4701	0.4658	0.4425	0.4309	0.5087	0.5052	0.6631	0.4825	0.4372	0.47	0.469	0.5087	0.4753	1
PvLAC34	0.4587	0.4621	0.4583	0.2907	0.4614	0.2962	0.2899	0.3886	0.278	0.4783	0.3581	0.476	0.9486	0.6775	0.7547	0.7101	0.5052	0.6471	0.4178	0.4477	0.436	0.416	0.4381	0.7547	0.7071	0.5087	0.6463	0.4486	0.4719	0.4407	0.6678	0.4542	0.5156	1
PvLAC35	0.4273	0.4237	0.4343	0.2907	0.5762	0.2978	0.289	0.4308	0.278	0.8229	0.3953	0.4379	0.4627	0.4326	0.4326	0.4468	0.4734	0.4219	0.4911	0.5391	0.6223	0.4911	0.38	0.4397	0.4468	0.4787	0.4184	0.4148	0.4487	0.6489	0.4414	0.656	0.4627	0.4539	1
PvLAC36	0.3691	0.3639	0.3697	0.2714	0.4368	0.2698	0.2601	0.6031	0.278	0.4387	0.5585	0.3778	0.3708	0.3639	0.3639	0.3743	0.3771	0.3483	0.3743	0.3973	0.4378	0.3726	0.34	0.3656	0.3674	0.3807	0.3466	0.3518	0.3868	0.4318	0.3622	0.4419	0.3902	0.3691	0.429	1
PvLAC37	0.3831	0.3711	0.3854	0.2959	0.4543	0.2927	0.2829	0.5272	0.2869	0.4613	0.4929	0.3826	0.3856	0.3879	0.4006	0.403	0.414	0.3838	0.3741	0.4141	0.4518	0.3741	0.36	0.3972	0.4017	0.4157	0.3832	0.3452	0.4003	0.4495	0.3894	0.463	0.4041	0.3886	0.4273	0.5199	1
PvLAC38	0.3865	0.3745	0.3854	0.2889	0.4526	0.2857	0.2794	0.5389	0.2834	0.4538	0.5	0.3881	0.389	0.3913	0.4058	0.3979	0.4175	0.3855	0.3779	0.4179	0.4483	0.3745	0.3745	0.3989	0.3965	0.4175	0.3867	0.3508	0.4003	0.4424	0.3915	0.4559	0.4006	0.3921	0.4237	0.5268	0.9438	1
PvLAC39	0.3848	0.3848	0.3732	0.3012	0.4403	0.298	0.2934	0.6063	0.3083	0.4387	0.5797	0.3852	0.3856	0.3879	0.392	0.3859	0.407	0.3683	0.402	0.4328	0.4465	0.3986	0.3545	0.3868	0.3811	0.4087	0.3675	0.3644	0.4061	0.4548	0.3835	0.4612	0.4076	0.3767	0.429	0.5857	0.5408	0.5372	1
PvLAC40	0.477	0.4646	0.4752	0.3021	0.4752	0.3003	0.2932	0.4134	0.2905	0.4934	0.3705	0.4628	0.5282	0.5141	0.5212	0.5247	0.6766	0.4929	0.4611	0.4701	0.4699	0.4611	0.429	0.5229	0.5176	0.6766	0.4929	0.4505	0.47	0.4707	0.5176	0.4787	0.9222	0.53	0.4663	0.401	0.4081	0.4045	0.4169	1
PvLAC41	0.39	0.3969	0.3888	0.2749	0.4614	0.2786	0.2724	0.5919	0.2869	0.4726	0.5744	0.3774	0.3907	0.3741	0.3903	0.3945	0.3982	0.358	0.3778	0.444	0.4588	0.3778	0.3818	0.392	0.3914	0.4	0.3588	0.3711	0.41	0.4584	0.3488	0.463	0.4041	0.3904	0.4592	0.6239	0.5527	0.5542	0.6164	0.4063	1
PvLAC42	0.3848	0.3694	0.3802	0.2907	0.4456	0.2857	0.2776	0.5474	0.2798	0.4519	0.507	0.3796	0.401	0.3913	0.4024	0.3979	0.407	0.3889	0.3881	0.4235	0.4465	0.383	0.3709	0.3972	0.3948	0.407	0.3867	0.3559	0.3907	0.4424	0.3881	0.4577	0.4024	0.4006	0.4255	0.532	0.818	0.8389	0.5525	0.4134	0.5355	1
PvLAC43	0.3848	0.39	0.3836	0.2767	0.4526	0.2768	0.2706	0.5792	0.2834	0.4651	0.5602	0.3754	0.3788	0.3689	0.3886	0.391	0.3929	0.3511	0.3689	0.4402	0.4483	0.3689	0.38	0.3903	0.388	0.3929	0.3536	0.3644	0.4061	0.453	0.3462	0.4595	0.4006	0.3784	0.4503	0.6083	0.5459	0.544	0.603	0.401	0.9627	0.5288	1
PvLAC44	0.477	0.4646	0.4752	0.3003	0.4752	0.2985	0.2915	0.4134	0.2905	0.4952	0.3705	0.4628	0.5265	0.5123	0.5194	0.5229	0.6749	0.4911	0.4611	0.4701	0.4717	0.4611	0.429	0.5212	0.5159	0.6749	0.4929	0.4505	0.47	0.4725	0.5159	0.4805	0.924	0.5282	0.468	0.401	0.4081	0.4045	0.4169	0.9964	0.4063	0.4134	0.401	1
PvLAC45	0.445	0.4604	0.4479	0.2889	0.4684	0.291	0.2829	0.3733	0.2834	0.4896	0.3652	0.4177	0.4692	0.4741	0.4801	0.4751	0.635	0.444	0.4062	0.444	0.45	0.4029	0.409	0.4801	0.4666	0.635	0.4494	0.4389	0.4487	0.4778	0.4588	0.4806	0.608	0.4708	0.4698	0.3622	0.3894	0.3881	0.3902	0.6201	0.3832	0.3728	0.3766	0.6219	1
PvLAC46	0.4632	0.4615	0.465	0.2942	0.4421	0.2927	0.2847	0.4038	0.2691	0.4632	0.3528	0.4545	0.666	0.6573	0.7027	0.6958	0.5035	0.6433	0.4213	0.4365	0.436	0.4195	0.429	0.6958	0.6975	0.5087	0.6398	0.4405	0.439	0.4495	0.6573	0.4595	0.4982	0.6713	0.4503	0.3688	0.4003	0.4055	0.3968	0.5123	0.3968	0.409	0.3933	0.5106	0.4772	1
PvLAC47	0.4725	0.4707	0.4739	0.2924	0.4649	0.298	0.2899	0.3873	0.2852	0.4858	0.3581	0.4863	1	0.6672	0.7547	0.7135	0.5087	0.6506	0.4215	0.4496	0.4395	0.4197	0.4454	0.753	0.7076	0.5122	0.6498	0.4556	0.4835	0.4424	0.6552	0.4559	0.5087	0.9486	0.4627	0.3708	0.3856	0.389	0.3856	0.5282	0.3907	0.401	0.3788	0.5265	0.4692	0.666	1
PvLAC48	0.4381	0.4484	0.4409	0.2854	0.4666	0.2892	0.2811	0.3704	0.2798	0.4896	0.3599	0.4136	0.4641	0.4724	0.4801	0.4665	0.635	0.4457	0.4102	0.4496	0.4483	0.4069	0.4036	0.4801	0.4581	0.635	0.4512	0.4288	0.4429	0.4725	0.4617	0.4753	0.6097	0.4657	0.4592	0.3604	0.386	0.3847	0.3919	0.6219	0.3803	0.3728	0.3737	0.6236	0.9568	0.4667	0.4641	1
PvLAC49	0.4597	0.458	0.4632	0.2959	0.4368	0.2945	0.2864	0.4003	0.2673	0.4632	0.351	0.4527	0.6695	0.6625	0.7097	0.6993	0.5087	0.6451	0.416	0.4347	0.4325	0.4143	0.4236	0.7062	0.701	0.514	0.6416	0.4405	0.441	0.446	0.6573	0.4559	0.493	0.6748	0.4503	0.3688	0.3951	0.4003	0.3916	0.5106	0.3951	0.402	0.3951	0.5088	0.4807	0.9632	0.6695	0.4685	1
	PvLAC1	PvLAC2	PvLAC3	PvLAC4	PvLAC5	PvLAC6	PvLAC7	PvLAC8	PvLAC9	PvLAC10	PvLAC11	PvLAC12	PvLAC13	PvLAC14	PvLAC15	PvLAC16	PvLAC17	PvLAC18	PvLAC19	PvLAC20	PvLAC21	PvLAC22	PvLAC23	PvLAC24	PvLAC25	PvLAC26	PvLAC27	PvLAC28	PvLAC29	PvLAC30	PvLAC31	PvLAC32	PvLAC33	PvLAC34	PvLAC35	PvLAC36	PvLAC37	PvLAC38	PvLAC39	PvLAC40	PvLAC41	PvLAC42	PvLAC43	PvLAC44	PvLAC45	PvLAC46	PvLAC47	PvLAC48	PvLAC49
SIMILARITY
PvLAC1	1
PvLAC2	0.8384	1
PvLAC3	0.9427	0.8402	1
PvLAC4	0.3572	0.3695	0.3572	1
PvLAC5	0.4964	0.5017	0.5052	0.3789	1
PvLAC6	0.3615	0.3721	0.3615	0.9506	0.3809	1
PvLAC7	0.3708	0.3673	0.3637	0.8681	0.3743	0.8712	1
PvLAC8	0.4725	0.4742	0.4739	0.3677	0.5192	0.3633	0.362	1
PvLAC9	0.3672	0.3725	0.3565	0.7058	0.3743	0.6951	0.7076	0.3636	1
PvLAC10	0.5047	0.516	0.5065	0.3672	0.6534	0.3728	0.3615	0.531	0.3502	1
PvLAC11	0.4361	0.4414	0.4308	0.3492	0.4645	0.3439	0.3457	0.9255	0.344	0.4858	1
PvLAC12	0.7439	0.7371	0.7222	0.3817	0.5105	0.3827	0.3796	0.4548	0.3903	0.4971	0.4503	1
PvLAC13	0.5652	0.5567	0.5555	0.3765	0.5385	0.3809	0.3708	0.4761	0.3672	0.5649	0.4468	0.5699	1
PvLAC14	0.5258	0.5293	0.5138	0.3625	0.5245	0.3686	0.3655	0.462	0.3582	0.5348	0.4326	0.531	0.7172	1
PvLAC15	0.5699	0.5716	0.5572	0.3782	0.5333	0.3809	0.3778	0.4818	0.3654	0.5517	0.4432	0.5647	0.8186	0.7063	1
PvLAC16	0.567	0.5515	0.559	0.3782	0.5245	0.3791	0.3708	0.4837	0.3618	0.5423	0.4432	0.5454	0.7873	0.7034	0.8359	1
PvLAC17	0.5473	0.5473	0.5403	0.3526	0.5526	0.3527	0.3567	0.4807	0.3636	0.5649	0.4397	0.5298	0.6017	0.6052	0.5894	0.5982	1
PvLAC18	0.537	0.5421	0.5347	0.3607	0.5035	0.3633	0.3585	0.4629	0.3618	0.5197	0.4202	0.5283	0.7091	0.7948	0.7305	0.7228	0.5789	1
PvLAC19	0.4639	0.4742	0.467	0.3677	0.5807	0.3703	0.3637	0.437	0.3654	0.5894	0.4326	0.4435	0.4948	0.4758	0.5112	0.4922	0.528	0.4664	1
PvLAC20	0.5018	0.5074	0.5093	0.3917	0.6343	0.3917	0.3768	0.5037	0.3694	0.612	0.444	0.5093	0.5335	0.5317	0.5317	0.5335	0.5503	0.5167	0.6511	1
PvLAC21	0.4798	0.4816	0.4816	0.3607	0.6403	0.365	0.3602	0.5096	0.3529	0.6986	0.468	0.4851	0.5201	0.5236	0.5183	0.5201	0.528	0.4956	0.5744	0.5932	1
PvLAC22	0.4604	0.4707	0.4635	0.3695	0.5789	0.3703	0.3637	0.4354	0.3636	0.5856	0.429	0.4467	0.4897	0.4724	0.5025	0.4854	0.5228	0.4612	0.9753	0.6473	0.5726	1
PvLAC23	0.6436	0.6436	0.6327	0.3509	0.4509	0.349	0.3527	0.4454	0.3436	0.435	0.3872	0.6345	0.529	0.5036	0.529	0.5018	0.4854	0.5054	0.4309	0.4384	0.44	0.4309	1
PvLAC24	0.5699	0.5682	0.5572	0.3765	0.5315	0.3809	0.3778	0.4818	0.3636	0.5536	0.4432	0.5561	0.8186	0.7081	0.9758	0.8307	0.5964	0.7271	0.5094	0.5317	0.5166	0.5008	0.5272	1
PvLAC25	0.5704	0.5549	0.5642	0.373	0.5263	0.3791	0.3673	0.482	0.36	0.5423	0.4432	0.5452	0.7811	0.6948	0.8341	0.9777	0.6	0.7194	0.4888	0.5354	0.5166	0.482	0.5054	0.8324	1
PvLAC26	0.5491	0.5491	0.5421	0.3508	0.5561	0.3527	0.355	0.4807	0.36	0.5668	0.4397	0.5315	0.6052	0.6087	0.5964	0.6035	0.9859	0.5824	0.5315	0.5541	0.5315	0.5263	0.4854	0.6017	0.6052	1
PvLAC27	0.54	0.5487	0.5331	0.359	0.4982	0.3615	0.3532	0.4634	0.3547	0.5178	0.4148	0.5348	0.7108	0.7996	0.7369	0.7282	0.5824	0.9843	0.4721	0.5149	0.4903	0.4668	0.4963	0.7334	0.7247	0.5842	1
PvLAC28	0.7766	0.9037	0.7812	0.3625	0.4894	0.365	0.362	0.4576	0.3672	0.5009	0.429	0.6864	0.5375	0.5103	0.5561	0.5317	0.5263	0.5232	0.4559	0.4869	0.4658	0.4525	0.6054	0.5526	0.5333	0.528	0.5296	1
PvLAC29	0.7272	0.7253	0.7098	0.3926	0.5048	0.3887	0.3907	0.5087	0.3907	0.4777	0.4545	0.9245	0.5705	0.5241	0.5551	0.5454	0.5357	0.5299	0.4874	0.4951	0.4951	0.4874	0.6189	0.5512	0.5473	0.5377	0.5299	0.6924	1
PvLAC30	0.4955	0.5097	0.492	0.3787	0.646	0.3787	0.3823	0.5097	0.3672	0.7382	0.4609	0.5026	0.5221	0.515	0.5309	0.515	0.5362	0.5061	0.5805	0.6212	0.6778	0.5769	0.449	0.5274	0.5203	0.538	0.5044	0.4902	0.5067	1
PvLAC31	0.5223	0.5274	0.5156	0.3537	0.5263	0.3597	0.3585	0.4338	0.3582	0.5404	0.4326	0.4967	0.7081	0.9637	0.7046	0.6981	0.6087	0.7969	0.4404	0.5335	0.5236	0.4373	0.5109	0.7046	0.6871	0.6122	0.8031	0.505	0.528	0.5185	1
PvLAC32	0.4894	0.507	0.4911	0.3661	0.6514	0.3703	0.3732	0.5299	0.3689	0.7325	0.4858	0.4982	0.5334	0.5176	0.5264	0.5228	0.5316	0.5052	0.5686	0.6156	0.6795	0.5669	0.4545	0.5316	0.5299	0.5334	0.5	0.4876	0.5125	0.9115	0.5176	1
PvLAC33	0.5627	0.5452	0.554	0.3607	0.5438	0.3615	0.3585	0.4912	0.3618	0.563	0.4521	0.5418	0.5871	0.5836	0.5975	0.5993	0.7315	0.554	0.5121	0.541	0.5359	0.5087	0.5036	0.6027	0.6027	0.7315	0.5574	0.5331	0.5512	0.5486	0.5853	0.5475	1
PvLAC34	0.5515	0.5463	0.5416	0.3765	0.535	0.3844	0.3725	0.4794	0.3636	0.5574	0.4468	0.5616	0.9623	0.7206	0.8203	0.7855	0.5982	0.7056	0.488	0.5317	0.5131	0.4845	0.5181	0.8203	0.7825	0.6017	0.7073	0.5291	0.557	0.5203	0.714	0.5316	0.5888	1
PvLAC35	0.5017	0.5141	0.507	0.367	0.6365	0.3741	0.3563	0.5053	0.344	0.8455	0.4627	0.4964	0.5407	0.5106	0.5195	0.5248	0.546	0.5035	0.5709	0.61	0.6826	0.5691	0.4454	0.5265	0.5301	0.5478	0.5017	0.5	0.5145	0.718	0.5124	0.7234	0.5425	0.5283	1
PvLAC36	0.4523	0.454	0.4548	0.359	0.5157	0.358	0.3462	0.6707	0.3672	0.5178	0.617	0.4627	0.461	0.4367	0.4471	0.4575	0.4614	0.4263	0.4592	0.4944	0.5008	0.4575	0.42	0.4506	0.4575	0.4614	0.4268	0.435	0.4854	0.5061	0.4367	0.5123	0.4686	0.4592	0.5088	1
PvLAC37	0.4776	0.4742	0.4843	0.3782	0.5561	0.3721	0.362	0.6309	0.3689	0.5612	0.5815	0.4812	0.4812	0.4827	0.5025	0.5008	0.514	0.487	0.4897	0.5447	0.5481	0.4863	0.4509	0.5025	0.4991	0.5157	0.4895	0.4489	0.5029	0.5415	0.4812	0.5528	0.5052	0.488	0.5195	0.61	1
PvLAC38	0.4845	0.4793	0.4878	0.3782	0.5614	0.3686	0.3655	0.6389	0.3689	0.5593	0.5851	0.4881	0.4897	0.4879	0.5112	0.4991	0.5228	0.4922	0.4881	0.5503	0.5464	0.4864	0.4654	0.5094	0.4974	0.5245	0.493	0.4525	0.5087	0.538	0.483	0.551	0.5052	0.4948	0.523	0.6187	0.9591	1
PvLAC39	0.4948	0.4948	0.4843	0.3677	0.5385	0.3633	0.362	0.6901	0.3761	0.5404	0.6507	0.4807	0.4778	0.4827	0.4922	0.4922	0.5017	0.4681	0.4706	0.5261	0.5411	0.4673	0.4454	0.4905	0.4854	0.5035	0.4686	0.4627	0.5183	0.5362	0.4757	0.5475	0.4965	0.476	0.523	0.6741	0.6445	0.6423	1
PvLAC40	0.5777	0.56	0.5706	0.3745	0.553	0.371	0.3692	0.5053	0.3707	0.5574	0.4556	0.5494	0.6042	0.5901	0.613	0.606	0.7367	0.5636	0.5265	0.5466	0.5424	0.5247	0.5054	0.6201	0.6077	0.7367	0.5653	0.5477	0.5512	0.5504	0.5901	0.553	0.9381	0.606	0.5425	0.4787	0.5106	0.5088	0.507	1
PvLAC41	0.4914	0.4948	0.4895	0.3572	0.5491	0.358	0.3479	0.6774	0.3582	0.5574	0.6595	0.458	0.4795	0.4655	0.4766	0.4819	0.5017	0.4543	0.4453	0.5354	0.5376	0.4453	0.4709	0.4801	0.4786	0.5	0.4564	0.4661	0.5067	0.538	0.4421	0.5528	0.5017	0.4777	0.5336	0.6949	0.6462	0.6542	0.6984	0.5053	1
PvLAC42	0.4793	0.4742	0.4791	0.366	0.5578	0.365	0.3532	0.6457	0.36	0.5517	0.5939	0.4779	0.4931	0.4896	0.4991	0.4991	0.5052	0.4853	0.4864	0.5485	0.5359	0.4847	0.4581	0.4991	0.4991	0.507	0.486	0.4491	0.4951	0.5398	0.4847	0.5563	0.5087	0.5	0.5212	0.6187	0.8741	0.8881	0.6457	0.5123	0.6474	1
PvLAC43	0.4862	0.4862	0.4843	0.3555	0.5368	0.3562	0.3479	0.6634	0.3582	0.5517	0.6436	0.4611	0.4709	0.4637	0.4732	0.4785	0.4982	0.4492	0.4368	0.5261	0.5306	0.4368	0.4709	0.4766	0.4752	0.4947	0.4529	0.4576	0.5087	0.5274	0.4417	0.544	0.4982	0.4691	0.5265	0.6759	0.6394	0.644	0.6817	0.5	0.9676	0.6372	1
PvLAC44	0.5777	0.5618	0.5706	0.3745	0.553	0.371	0.3692	0.507	0.3725	0.5593	0.4556	0.5494	0.6024	0.5883	0.6113	0.6042	0.7349	0.5618	0.5282	0.5466	0.5441	0.5265	0.5072	0.6183	0.606	0.7349	0.5653	0.5477	0.5512	0.5522	0.5883	0.5547	0.9399	0.6042	0.5443	0.4787	0.5106	0.5088	0.5088	0.9964	0.507	0.5141	0.5017	1
PvLAC45	0.5532	0.5515	0.5555	0.3695	0.5561	0.3721	0.3637	0.4703	0.3654	0.5536	0.4521	0.5082	0.5597	0.5534	0.5716	0.5574	0.6964	0.5352	0.4835	0.5429	0.5341	0.4802	0.4945	0.5751	0.5538	0.7	0.5435	0.5237	0.5435	0.5539	0.5312	0.5528	0.6933	0.5547	0.539	0.4454	0.4931	0.4915	0.4857	0.7084	0.472	0.4796	0.4654	0.7102	1
PvLAC46	0.5559	0.5437	0.5472	0.373	0.5333	0.3738	0.369	0.4825	0.3636	0.5423	0.4308	0.5419	0.7412	0.7342	0.7657	0.7779	0.5929	0.7097	0.4982	0.5354	0.5166	0.4947	0.5018	0.7674	0.7762	0.5982	0.7062	0.5192	0.5222	0.5256	0.7307	0.5316	0.5926	0.7447	0.5301	0.4562	0.5	0.5087	0.4947	0.6024	0.486	0.5087	0.4825	0.6007	0.5611	1
PvLAC47	0.5652	0.5567	0.5555	0.3765	0.5385	0.3809	0.3708	0.4761	0.3672	0.5649	0.4468	0.5699	1	0.7172	0.8186	0.7873	0.6017	0.7091	0.4948	0.5335	0.5201	0.4897	0.529	0.8186	0.7811	0.6052	0.7108	0.5375	0.5705	0.5221	0.7081	0.5334	0.5871	0.9623	0.5407	0.461	0.4812	0.4897	0.4778	0.6042	0.4795	0.4931	0.4709	0.6024	0.5597	0.7412	1
PvLAC48	0.5532	0.5463	0.5555	0.3677	0.5578	0.3721	0.3637	0.475	0.3636	0.5574	0.4521	0.5116	0.5511	0.5482	0.5734	0.5557	0.7017	0.5301	0.4867	0.5429	0.5341	0.4833	0.489	0.5768	0.5521	0.7052	0.5383	0.5203	0.5454	0.5539	0.5315	0.5528	0.702	0.5462	0.5372	0.4471	0.4897	0.4864	0.4857	0.7155	0.4734	0.4762	0.4667	0.7173	0.9684	0.5541	0.5511	1
PvLAC49	0.5559	0.5437	0.5472	0.3782	0.5245	0.3791	0.3743	0.4825	0.3654	0.5386	0.4308	0.5419	0.7447	0.7342	0.7692	0.7709	0.5912	0.708	0.493	0.5317	0.5078	0.4895	0.5	0.7709	0.7692	0.5964	0.7045	0.5192	0.5241	0.5168	0.7272	0.5228	0.5891	0.7482	0.5248	0.4545	0.4912	0.5	0.4895	0.5989	0.4842	0.4982	0.4842	0.5971	0.5611	0.9755	0.7447	0.5524	1
	PvLAC1	PvLAC2	PvLAC3	PvLAC4	PvLAC5	PvLAC6	PvLAC7	PvLAC8	PvLAC9	PvLAC10	PvLAC11	PvLAC12	PvLAC13	PvLAC14	PvLAC15	PvLAC16	PvLAC17	PvLAC18	PvLAC19	PvLAC20	PvLAC21	PvLAC22	PvLAC23	PvLAC24	PvLAC25	PvLAC26	PvLAC27	PvLAC28	PvLAC29	PvLAC30	PvLAC31	PvLAC32	PvLAC33	PvLAC34	PvLAC35	PvLAC36	PvLAC37	PvLAC38	PvLAC39	PvLAC40	PvLAC41	PvLAC42	PvLAC43	PvLAC44	PvLAC45	PvLAC46	PvLAC47	PvLAC48	PvLAC49
